# Supplementary material for: Integrated single-cell and bulk RNA sequencing reveals immune-related SPP1+ macrophages as a potential strategy for predicting the prognosis and treatment of liver fibrosis and hepatocellular carcinoma
Source: Front Immunol. 2024 Nov 20;15:1455383. doi: 10.3389/fimmu.2024.1455383 (PMC11615077; doi:10.3389/fimmu.2024.1455383)
Supplement: Supplementary file 1 [file Table1.xlsx]

## Sheet: RT-qPCR
Table S1 The primer sequence information involved in this study
Accession number	RT-qPCR Primer name	Sequence(5'to3')
Gene ID: 2597	GAPDH_forward	TTGATGGCAACAATCTCCAC
Gene ID: 2597	GAPDH_reverse	CGTCCCGTAGACAAAATGGT
Gene ID: 5899	RALB_forward	AGCCCTGACGCTTCAGTTC
Gene ID: 5899	RALB_reverse	AGCGGTGTCCAGAATATCTATCT
Gene ID: 93035	PKHD1L1_forward	TCAGAGTTCTAGTTGGAGGTGAA
Gene ID: 93035	PKHD1L1_reverse	CCAAACGTATTGGACGGCTATT
Gene ID: 80114	BICC1_forward	GGAAACAAATACGCAGATTGCTT
Gene ID: 80114	BICC1_reverse	CTTCAGTGTGACTCGATTGCTT
Gene ID: 307	ANXA4_forward	GGAGGTACTGTCAAAGCTGCT
Gene ID: 307	ANXA4_reverse	GGCAAGGACGCTAATAATGGC
Gene ID: 79789	CLMN_forward	GGCTTTGTTAGAAGTCCTGTCTG
Gene ID: 79789	CLMN_reverse	CAACCGAAAAATACGATGCGAC
Gene ID: 4644	MYO5A_forward	GGCCTGCACTTTGCTAGGAAT
Gene ID: 4644	MYO5A_reverse	GCATCTCGGGATGTAAATCCAAC
Gene ID: 5788	PTPRC_forward	ACCACAAGTTTACTAACGCAAGT
Gene ID: 5788	PTPRC_reverse	TTTGAGGGGGATTCCAGGTAAT
Gene ID: 963	CD53_forward	TCAACTTGCTCTTTTGGATCTGT
Gene ID: 963	CD53_reverse	AGAACGACATAAGCAGACACTTG
Gene ID: 11031	RAB31_forward	CTCCCATGTACTATCGAGGCT
Gene ID: 11031	RAB31_reverse	GCTCCTTGACCCATTTCTTCA
Gene ID: 3908	LAMA2_forward	TGCTGTCCTGAATCTTGCTTC
Gene ID: 3908	LAMA2_reverse	AGCATTTGTAATCGGGTGTCTC
Gene ID: 55619	DOCK10_forward	TCTGGAGACATTCGACAGCTA
Gene ID: 55619	DOCK10_reverse	TGGGAAGTGGTATCTTCATCCT
Gene ID: 313	AOAH_forward	AAACTGCTTAGCGCAGATATGAA
Gene ID: 313	AOAH_reverse	CGGGAGTGAACAAATGTCAGAAC
Gene ID: 114793	FMNL2_forward	GCTATGAACCTACCTCCTGACA
Gene ID: 114793	FMNL2_reverse	AACACGCCGTCTGAATTTCTT
Gene ID: 6546	SLC8A1_forward	ACAACATGCGGCGATTAAGTC
Gene ID: 6546	SLC8A1_reverse	GCTCTAGCAATTTTGTCCCCA
Gene ID: 79668	PARP8_forward	GGGATGTGTTCAAGGCAAGAG
Gene ID: 79668	PARP8_reverse	CCGCCAACGTAGGTAAAAGTAA
Gene ID: 26011	TENM4_forward	CGCTCGCTCATGTACTGGAT
Gene ID: 26011	TENM4_reverse	CCATCGTAGCGGTACCTGAC
Gene ID: 3240	HP_forward	CAGCACAGTCCCCGAAAAGAA
Gene ID: 3240	HP_reverse	CAGTCGCATACCAGGTGTCC
Gene ID: 23316	CUX2_forward	TTGGAAGCGATTTGATCTACGG
Gene ID: 23316	CUX2_reverse	CCGGCGGAGTTCAATTAAATGT
Gene ID: 237091	Lhfp_forward	AGCACCGAGTGGAGGATCT
Gene ID: 237091	Lhfp_reverse	GACACGCAGCAACCCATCA
Gene ID: 12843	Col1a2_forward	GTAACTTCGTGCCTAGCAACA
Gene ID: 12843	Col1a2_reverse	CCTTTGTCAGAATACTGAGCAGC
Gene ID: 12825	Col3a1_forward	CTGTAACATGGAAACTGGGGAAA
Gene ID: 12825	Col3a1_reverse	CCATAGCTGAACTGAAAACCACC
Gene ID: 20750	Spp1_forward	ATCTCACCATTCGGATGAGTCT
Gene ID: 20750	Spp1_reverse	TGTAGGGACGATTGGAGTGAAA
Gene ID: 16668	Krt18_forward	CAGCCAGCGTCTATGCAGG
Gene ID: 16668	Krt18_reverse	CTTTCTCGGTCTGGATTCCAC
Gene ID: 229302	Tm4sf4_forward	AAGCCACCTTTCGGATGAGG
Gene ID: 229302	Tm4sf4_reverse	CGCAGCAGTCGTTGTTCTG
Gene ID: 66333	Aqp11_forward	TGGGGCTAATGCTGCTGTTC
Gene ID: 66333	Aqp11_reverse	CACCCATTTCGGGGGACATA
Gene ID: 19073	Srgn_forward	CTCGCCTTCGTCCTGGTTT
Gene ID: 19073	Srgn_reverse	CCTCGATGCAGTTCGCAAAAA
Gene ID: 20302	Ccl3_forward	TTCTCTGTACCATGACACTCTGC
Gene ID: 20302	Ccl3_reverse	CGTGGAATCTTCCGGCTGTAG
Gene ID: 20200	S100a6_forward	TTCTCGTGGCCATCTTCCAC
Gene ID: 20200	S100a6_reverse	GCCAATGGTGAGCTCCTTCT
Gene ID: 18643	Pfn1_forward	AACGCCTACATCGACAGCC
Gene ID: 18643	Pfn1_reverse	CGTAATGCTAACGAAGGTCTTCC
Gene ID: 20304	Ccl5_forward	GCTGCTTTGCCTACCTCTCC
Gene ID: 20304	Ccl5_reverse	TCGAGTGACAAACACGACTGC
Gene ID: 12775	Ccr7_forward	TGTACGAGTCGGTGTGCTTC
Gene ID: 12775	Ccr7_reverse	GGTAGGTATCCGTCATGGTCTTG
Gene ID: 67742	Samsn1_forward	CCAAGTCCCTATGACACCGAC
Gene ID: 67742	Samsn1_reverse	CCTGGATAGTCTGGTGGTTCT
Gene ID: 13040	Ctss_forward	CCATTGGGATCTCTGGAAGAAAA
Gene ID: 13040	Ctss_reverse	TCATGCCCACTTGGTAGGTAT
Gene ID: 14127	Fcer1g_forward	ATCTCAGCCGTGATCTTGTTCT
Gene ID: 14127	Fcer1g_reverse	ACCATACAAAAACAGGACAGCAT
Gene ID: 22177	Tyrobp_forward	GAGTGACACTTTCCCAAGATGC
Gene ID: 22177	Tyrobp_reverse	CCTTGACCTCGGGAGACCA
Gene ID: 17105	Lyz2_forward	ATGGAATGGCTGGCTACTATGG
Gene ID: 17105	Lyz2_reverse	ACCAGTATCGGCTATTGATCTGA
Gene ID: 267019	Rps15a_forward	GCATCAACAACGCTGAGAAGA
Gene ID: 267019	Rps15a_reverse	ACCAATGTATCCGTGCTTCATC
Gene ID: 19354	Rac2_forward	GACAGTAAGCCGGTGAACCTG
Gene ID: 19354	Rac2_reverse	CTGACTAGCGAGAAGCAGATG
Gene ID: 73723	Sh3bgrl3_forward	TCACCGGCTCCCGAGAAAT
Gene ID: 73723	Sh3bgrl3_reverse	CTGAGGTGGGGTAGCTTTGG
Gene ID: 19241	Tmsb4x_forward	ATGTCTGACAAACCCGATATGGC
Gene ID: 19241	Tmsb4x_reverse	CCAGCTTGCTTCTCTTGTTCA
